# Supplementary material for: Identification of acetyltransferase genes (HAT1 and KAT8) regulating HBV replication by RNAi screening
Source: Cell Biosci. 2015 Dec 4;5:66. doi: 10.1186/s13578-015-0059-1 (PMC4669656; doi:10.1186/s13578-015-0059-1)
Supplement: Supplementary file 1 — 10.1186/s13578-015-0059-1 Oligos and scramble shRNA sequences. [file 13578_2015_59_MOESM1_ESM.xlsx]

## Sheet: Additional Table 1
Additional Table 1 - Oligos and scramble shRNA sequences
Symbol	Forward sequence	Reverse sequence
ATF2 shRNA1	GATCCGGGCGAAATCTGTGGTTGTAAATGGTACCATTTACAACCACAGATTTCGCTTTTTG	AATTCAAAAAGCGAAATCTGTGGTTGTAAATGGTACCATTTACAACCACAGATTTCGCCCG
ATF2 shRNA2	GATCCGGGCATCATTACAGGTTCCCAATGGTACCATTGGGAACCTGTAATGATGCTTTTTG	AATTCAAAAAGCATCATTACAGGTTCCCAATGGTACCATTGGGAACCTGTAATGATGCCCG
ATF2 shRNA3	GATCCGGGCAGCTAACGAAGATCCTGATGGTACCATCAGGATCTTCGTTAGCTGCTTTTTG	AATTCAAAAAGCAGCTAACGAAGATCCTGATGGTACCATCAGGATCTTCGTTAGCTGCCCG
ATF2 shRNA4	GATCCGGCCATCCTCTAACAGGCCAATTGGTACCAATTGGCCTGTTAGAGGATGGTTTTTG	AATTCAAAAACCATCCTCTAACAGGCCAATTGGTACCAATTGGCCTGTTAGAGGATGGCCG
CIITA shRNA1	GATCCGGCAGCTGAAGTCCTTGGAAACCGGTACCGGTTTCCAAGGACTTCAGCTGTTTTTG	AATTCAAAAACAGCTGAAGTCCTTGGAAACCGGTACCGGTTTCCAAGGACTTCAGCTGCCG
CIITA shRNA2	GATCCGGCGCAGACATCAAAGTACCCTAGGTACCTAGGGTACTTTGATGTCTGCGTTTTTG	AATTCAAAAACGCAGACATCAAAGTACCCTAGGTACCTAGGGTACTTTGATGTCTGCGCCG
CIITA shRNA3	GATCCGGGCTCAGGCTAAGCTTGTACAAGGTACCTTGTACAAGCTTAGCCTGAGCTTTTTG	AATTCAAAAAGCTCAGGCTAAGCTTGTACAAGGTACCTTGTACAAGCTTAGCCTGAGCCCG
CIITA shRNA4	GATCCGGGGCTACCTGGAGCTTCTTAACGGTACCGTTAAGAAGCTCCAGGTAGCCTTTTTG	AATTCAAAAAGGCTACCTGGAGCTTCTTAACGGTACCGTTAAGAAGCTCCAGGTAGCCCCG
CREBBP shRNA1	GATCCGGCCCGATAACTTTGTGATGTTTGGTACCAAACATCACAAAGTTATCGGGTTTTTG	AATTCAAAAACCCGATAACTTTGTGATGTTTGGTACCAAACATCACAAAGTTATCGGGCCG
CREBBP shRNA2	GATCCGGGCTATCAGAATAGGTATCATTGGTACCAATGATACCTATTCTGATAGCTTTTTG	AATTCAAAAAGCTATCAGAATAGGTATCATTGGTACCAATGATACCTATTCTGATAGCCCG
CREBBP shRNA3	GATCCGGGCGTTTACATAAACAAGGCATGGTACCATGCCTTGTTTATGTAAACGCTTTTTG	AATTCAAAAAGCGTTTACATAAACAAGGCATGGTACCATGCCTTGTTTATGTAAACGCCCG
CREBBP shRNA4	GATCCGGCCGTTTACCATGAGATCCTTAGGTACCTAAGGATCTCATGGTAAACGGTTTTTG	AATTCAAAAACCGTTTACCATGAGATCCTTAGGTACCTAAGGATCTCATGGTAAACGGCCG
EP300 shRNA1	GATCCGGCAATTCCGAGACATCTTGAGAGGTACCTCTCAAGATGTCTCGGAATTGTTTTTG	AATTCAAAAACAATTCCGAGACATCTTGAGAGGTACCTCTCAAGATGTCTCGGAATTGCCG
EP300 shRNA2	GATCCGGGCCTTCACAATTCCGAGACATGGTACCATGTCTCGGAATTGTGAAGGCTTTTTG	AATTCAAAAAGCCTTCACAATTCCGAGACATGGTACCATGTCTCGGAATTGTGAAGGCCCG
EP300 shRNA3	GATCCGGCCCGGTGAACTCTCCTATAATGGTACCATTATAGGAGAGTTCACCGGGTTTTTG	AATTCAAAAACCCGGTGAACTCTCCTATAATGGTACCATTATAGGAGAGTTCACCGGGCCG
EP300 shRNA4	GATCCGGCAGACAAGTCTTGGCATGGTAGGTACCTACCATGCCAAGACTTGTCTGTTTTTG	AATTCAAAAACAGACAAGTCTTGGCATGGTAGGTACCTACCATGCCAAGACTTGTCTGCCG
EPC1 shRNA1	GATCCGGGCAAGATAAAGCCGATCTTATGGTACCATAAGATCGGCTTTATCTTGCTTTTTG	AATTCAAAAAGCAAGATAAAGCCGATCTTATGGTACCATAAGATCGGCTTTATCTTGCCCG
EPC1 shRNA2	GATCCGGCAGCCAATGAAACCTACTTATGGTACCATAAGTAGGTTTCATTGGCTGTTTTTG	AATTCAAAAACAGCCAATGAAACCTACTTATGGTACCATAAGTAGGTTTCATTGGCTGCCG
EPC1 shRNA3	GATCCGGCACGAATACGCCTCGATAAACGGTACCGTTTATCGAGGCGTATTCGTGTTTTTG	AATTCAAAAACACGAATACGCCTCGATAAACGGTACCGTTTATCGAGGCGTATTCGTGCCG
EPC1 shRNA4	GATCCGGTGGCGAGAAGAGGGATAATATGGTACCATATTATCCCTCTTCTCGCCATTTTTG	AATTCAAAAATGGCGAGAAGAGGGATAATATGGTACCATATTATCCCTCTTCTCGCCACCG
HAT1 shRNA1	GATCCGGCGGCGTGTTATTGAACGACTTGGTACCAAGTCGTTCAATAACACGCCGTTTTTG	AATTCAAAAACGGCGTGTTATTGAACGACTTGGTACCAAGTCGTTCAATAACACGCCGCCG
HAT1 shRNA2	GATCCGGGCAGATGATGTTGAGGGCAAAGGTACCTTTGCCCTCAACATCATCTGCTTTTTG	AATTCAAAAAGCAGATGATGTTGAGGGCAAAGGTACCTTTGCCCTCAACATCATCTGCCCG
HAT1 shRNA3	GATCCGGGCTACATGACAGTCTATAATTGGTACCAATTATAGACTGTCATGTAGCTTTTTG	AATTCAAAAAGCTACATGACAGTCTATAATTGGTACCAATTATAGACTGTCATGTAGCCCG
HAT1 shRNA4	GATCCGGCCGTGTTGAATATGCATCTAAGGTACCTTAGATGCATATTCAACACGGTTTTTG	AATTCAAAAACCGTGTTGAATATGCATCTAAGGTACCTTAGATGCATATTCAACACGGCCG
KAT2A shRNA1	GATCCGGGCTGAACTTTGTGCAGTACAAGGTACCTTGTACTGCACAAAGTTCAGCTTTTTG	AATTCAAAAAGCTGAACTTTGTGCAGTACAAGGTACCTTGTACTGCACAAAGTTCAGCCCG
KAT2A shRNA2	GATCCGGCACATCATCAAGAAGCAGAAAGGTACCTTTCTGCTTCTTGATGATGTGTTTTTG	AATTCAAAAACACATCATCAAGAAGCAGAAAGGTACCTTTCTGCTTCTTGATGATGTGCCG
KAT2A shRNA3	GATCCGGCCTGGAGAAGTTCTTCTACTTGGTACCAAGTAGAAGAACTTCTCCAGGTTTTTG	AATTCAAAAACCTGGAGAAGTTCTTCTACTTGGTACCAAGTAGAAGAACTTCTCCAGGCCG
KAT2A shRNA4	GATCCGGCCACCTGAAGGAGTATCACATGGTACCATGTGATACTCCTTCAGGTGGTTTTTG	AATTCAAAAACCACCTGAAGGAGTATCACATGGTACCATGTGATACTCCTTCAGGTGGCCG
KAT2B shRNA1	GATCCGGGTTGGCTATATCAAGGATTATGGTACCATAATCCTTGATATAGCCAACTTTTTG	AATTCAAAAAGTTGGCTATATCAAGGATTATGGTACCATAATCCTTGATATAGCCAACCCG
KAT2B shRNA2	GATCCGGCCTAAACCGCATCAACTATTGGGTACCCAATAGTTGATGCGGTTTAGGTTTTTG	AATTCAAAAACCTAAACCGCATCAACTATTGGGTACCCAATAGTTGATGCGGTTTAGGCCG
KAT2B shRNA3	GATCCGGTGGCATGTCCATTAGCTATTTGGTACCAAATAGCTAATGGACATGCCATTTTTG	AATTCAAAAATGGCATGTCCATTAGCTATTTGGTACCAAATAGCTAATGGACATGCCACCG
KAT2B shRNA4	GATCCGGTTAATGGGATGTGAGCTAAATGGTACCATTTAGCTCACATCCCATTAATTTTTG	AATTCAAAAATTAATGGGATGTGAGCTAAATGGTACCATTTAGCTCACATCCCATTAACCG
KAT5 shRNA1	GATCCGGCGTCCATTACATTGACTTCAAGGTACCTTGAAGTCAATGTAATGGACGTTTTTG	AATTCAAAAACGTCCATTACATTGACTTCAAGGTACCTTGAAGTCAATGTAATGGACGCCG
KAT5 shRNA2	GATCCGGCCTCAATCTCATCAACTACTAGGTACCTAGTAGTTGATGAGATTGAGGTTTTTG	AATTCAAAAACCTCAATCTCATCAACTACTAGGTACCTAGTAGTTGATGAGATTGAGGCCG
KAT5 shRNA3	GATCCGGCCTCCTATCCTATCGAAGCTAGGTACCTAGCTTCGATAGGATAGGAGGTTTTTG	AATTCAAAAACCTCCTATCCTATCGAAGCTAGGTACCTAGCTTCGATAGGATAGGAGGCCG
KAT5 shRNA4	GATCCGGTCGAATTGTTTGGGCACTGATGGTACCATCAGTGCCCAAACAATTCGATTTTTG	AATTCAAAAATCGAATTGTTTGGGCACTGATGGTACCATCAGTGCCCAAACAATTCGACCG
KAT7 shRNA1	GATCCGGGCCTTCTTCTGAGTCTGACATGGTACCATGTCAGACTCAGAAGAAGGCTTTTTG	AATTCAAAAAGCCTTCTTCTGAGTCTGACATGGTACCATGTCAGACTCAGAAGAAGGCCCG
KAT7 shRNA2	GATCCGGCGGGATAAGCAGATAGAAGAAGGTACCTTCTTCTATCTGCTTATCCCGTTTTTG	AATTCAAAAACGGGATAAGCAGATAGAAGAAGGTACCTTCTTCTATCTGCTTATCCCGCCG
KAT7 shRNA3	GATCCGGCTCGTTCATCTGGTTCAGAAAGGTACCTTTCTGAACCAGATGAACGAGTTTTTG	AATTCAAAAACTCGTTCATCTGGTTCAGAAAGGTACCTTTCTGAACCAGATGAACGAGCCG
KAT7 shRNA4	GATCCGGGCTCAAATACTGGAAGGGAAAGGTACCTTTCCCTTCCAGTATTTGAGCTTTTTG	AATTCAAAAAGCTCAAATACTGGAAGGGAAAGGTACCTTTCCCTTCCAGTATTTGAGCCCG
KAT6A shRNA1	GATCCGGGCCTCTTGTTTCTAGTATGTAGGTACCTACATACTAGAAACAAGAGGCTTTTTG	AATTCAAAAAGCCTCTTGTTTCTAGTATGTAGGTACCTACATACTAGAAACAAGAGGCCCG
KAT6A shRNA2	GATCCGGGCCCATCGTTTCCATTCCTAAGGTACCTTAGGAATGGAAACGATGGGCTTTTTG	AATTCAAAAAGCCCATCGTTTCCATTCCTAAGGTACCTTAGGAATGGAAACGATGGGCCCG
KAT6A shRNA3	GATCCGGCGGCGCTATACTAATCCAATAGGTACCTATTGGATTAGTATAGCGCCGTTTTTG	AATTCAAAAACGGCGCTATACTAATCCAATAGGTACCTATTGGATTAGTATAGCGCCGCCG
KAT6A shRNA4	GATCCGGCCAGTGTTTCTCTGTCCAATAGGTACCTATTGGACAGAGAAACACTGGTTTTTG	AATTCAAAAACCAGTGTTTCTCTGTCCAATAGGTACCTATTGGACAGAGAAACACTGGCCG
KAT6B shRNA1	GATCCGGCCACCTACATTTCTGCCTCTAGGTACCTAGAGGCAGAAATGTAGGTGGTTTTTG	AATTCAAAAACCACCTACATTTCTGCCTCTAGGTACCTAGAGGCAGAAATGTAGGTGGCCG
KAT6B shRNA2	GATCCGGACCGCAGTACAGGGTCAATTAGGTACCTAATTGACCCTGTACTGCGGTTTTTTG	AATTCAAAAAACCGCAGTACAGGGTCAATTAGGTACCTAATTGACCCTGTACTGCGGTCCG
KAT6B shRNA3	GATCCGGGATATTAGAAGTCGGTTTATTGGTACCAATAAACCGACTTCTAATATCTTTTTG	AATTCAAAAAGATATTAGAAGTCGGTTTATTGGTACCAATAAACCGACTTCTAATATCCCG
KAT6B shRNA4	GATCCGGTTGACAGACGGAAGGATTAAAGGTACCTTTAATCCTTCCGTCTGTCAATTTTTG	AATTCAAAAATTGACAGACGGAAGGATTAAAGGTACCTTTAATCCTTCCGTCTGTCAACCG
ESCO1 shRNA1	GATCCGGGCTAAATCTTCCAGTGAAAGTGGTACCACTTTCACTGGAAGATTTAGCTTTTTG	AATTCAAAAAGCTAAATCTTCCAGTGAAAGTGGTACCACTTTCACTGGAAGATTTAGCCCG
ESCO1 shRNA2	GATCCGGCGATAAGAATTCAGAAACAGAGGTACCTCTGTTTCTGAATTCTTATCGTTTTTG	AATTCAAAAACGATAAGAATTCAGAAACAGAGGTACCTCTGTTTCTGAATTCTTATCGCCG
ESCO1 shRNA3	GATCCGGGAGAATTCCTCCAAAGTTACTGGTACCAGTAACTTTGGAGGAATTCTCTTTTTG	AATTCAAAAAGAGAATTCCTCCAAAGTTACTGGTACCAGTAACTTTGGAGGAATTCTCCCG
ESCO1 shRNA4	GATCCGGGGAAAGAGCAAACGAGGTAGTGGTACCACTACCTCGTTTGCTCTTTCCTTTTTG	AATTCAAAAAGGAAAGAGCAAACGAGGTAGTGGTACCACTACCTCGTTTGCTCTTTCCCCG
ESCO2 shRNA1	GATCCGGCCACAGGTTTCTGGAAGGAATGGTACCATTCCTTCCAGAAACCTGTGGTTTTTG	AATTCAAAAACCACAGGTTTCTGGAAGGAATGGTACCATTCCTTCCAGAAACCTGTGGCCG
ESCO2 shRNA2	GATCCGGGTTGGGTGTTTAATTGCAGAAGGTACCTTCTGCAATTAAACACCCAACTTTTTG	AATTCAAAAAGTTGGGTGTTTAATTGCAGAAGGTACCTTCTGCAATTAAACACCCAACCCG
ESCO2 shRNA3	GATCCGGGCAAGTCTTGTGGTATGATATGGTACCATATCATACCACAAGACTTGCTTTTTG	AATTCAAAAAGCAAGTCTTGTGGTATGATATGGTACCATATCATACCACAAGACTTGCCCG
ESCO2 shRNA4	GATCCGGGGTAGAAGATGTCCAAGAACTGGTACCAGTTCTTGGACATCTTCTACCTTTTTG	AATTCAAAAAGGTAGAAGATGTCCAAGAACTGGTACCAGTTCTTGGACATCTTCTACCCCG
KAT8 shRNA1	GATCCGGACATCGGGAACTACGAAATTGGGTACCCAATTTCGTAGTTCCCGATGTTTTTTG	AATTCAAAAAACATCGGGAACTACGAAATTGGGTACCCAATTTCGTAGTTCCCGATGTCCG
KAT8 shRNA2	GATCCGGGTACCCTGCAATCCCTCAATAGGTACCTATTGAGGGATTGCAGGGTACTTTTTG	AATTCAAAAAGTACCCTGCAATCCCTCAATAGGTACCTATTGAGGGATTGCAGGGTACCCG
KAT8 shRNA3	GATCCGGTGTACACTACGTGGGCTTTAAGGTACCTTAAAGCCCACGTAGTGTACATTTTTG	AATTCAAAAATGTACACTACGTGGGCTTTAAGGTACCTTAAAGCCCACGTAGTGTACACCG
KAT8 shRNA4	GATCCGGCGAAATTGATGCCTGGTATTTGGTACCAAATACCAGGCATCAATTTCGTTTTTG	AATTCAAAAACGAAATTGATGCCTGGTATTTGGTACCAAATACCAGGCATCAATTTCGCCG
Scramble shRNA	GATCCGGCCTAAGGTTAAGTCGCCCTCGGGATCCCGAGGGCGACTTAACCTTAGGTTTTTG	AATTCAAAAACCTAAGGTTAAGTCGCCCTCGGGTACCCGAGGGCGACTTAACCTTAGGCCG
