# Supplementary material for: Identification of acetyltransferase genes (HAT1 and KAT8) regulating HBV replication by RNAi screening
Source: Cell Biosci. 2015 Dec 4;5:66. doi: 10.1186/s13578-015-0059-1 (PMC4669656; doi:10.1186/s13578-015-0059-1)
Supplement: Supplementary file 2 — 10.1186/s13578-015-0059-1 Primers for pgRNA and qRT-PCR. [file 13578_2015_59_MOESM2_ESM.xlsx]

## Sheet: Additional Table 2
Additional Table 2 - Primers for pgRNA and qRT-PCR
Symbol	Forward sequence	Reverse sequence
pgRNA	CGTTTTTGCCTTCTGACTTCTTTC	ACAGAGCTGAGGCGGTGTCTA
GAPDH	ACCCACTCCTCCACCTTTGA	TGTTGCTGTAGCCAAATTCGTT
HAT1	TGATGAAAGATGGCACTACTTTCTAGT	AGCCTACGGTCGCAAAGAG
CREBBP	ATCCTCTTTGGAGTCTGCATCCT	TCACATCCTTCGACATCTGGATT
KAT8	GAAGGAGCATGAGGCGATCA	TTTCGTAGTTCCCGATGTGGAT
Foxa1	GGTTGTATTGGGCAGGGTG	CGGGTTGGCATAGGACATG
Foxa2	TGCTGGGAGCGGTGAAGAT	TTGCTCACGGAGGAGTAGCC
Foxa3	CTGGGCTCAGTGAAGATGGA	AGGATTCAGGGTCATGTAGGAGT
CEBP	ACCGCTCCAATGCCTACTG	CCCTATGTTTCCACCCCTTTC
HNF1A	GAAGAGCCCACAGGTGATGAG	CGGTTGGCAAACCAGTTGTA
HNF1B	GGTCCGTGTCTACAACTGGTTT	GTGACTGATTGTTGAGGAGGAAG
HNF4A	GCAGTGCGTGGTGGACAAA	GCGATGCTGGCAATCTTCTT
PPAR	GGACACGGAAAGCCCACTCT	CGGGGACCACAGGATAAGTCA
FXR	ACAGAGGATGCCTCAGGAAATA	AGAATGCCCAGACGGAAGTT
PPARGC1A	GAGCTGTACTTTTGTGGACGCA	CGCTGTCCCATGAGGTATTCG
FTF	CGTTGTCCTTACTGTCGTTTTCA	TTATTCCTTCCTCCACGCATT
